# Supplementary material for: Ciliary Proteins Repurposed by the Synaptic Ribbon: Trafficking Myristoylated Proteins at Rod Photoreceptor Synapses
Source: Int J Mol Sci. 2022 Jun 27;23(13):7135. doi: 10.3390/ijms23137135 (PMC9266639; doi:10.3390/ijms23137135)
Supplement: Supplementary file 1 [file ijms-23-07135-s001.zip]

Archive with 1 entries (1 files):
- ijms-1754517-supplementary.pdf
